# Supplementary material for: Single-Cell RNA Sequencing Reveals Microevolution of the Stickleback Immune System
Source: Genome Biol Evol. 2023 Apr 11;15(4):evad053. doi: 10.1093/gbe/evad053 (PMC10116603; doi:10.1093/gbe/evad053)
Supplement: evad053_Supplementary_Data [file evad053_supplementary_data.zip]

Archive with 5 entries (5 files):
- SupFile2.xlsx
- SupFile3.xlsx
- SuppFigs.docx
- SuppTables.xlsx
- SupFile1.xlsx
