# Supplementary material for: Single-Cell RNA Sequencing Reveals Microevolution of the Stickleback Immune System
Source: Genome Biol Evol. 2023 Apr 11;15(4):evad053. doi: 10.1093/gbe/evad053 (PMC10116603; doi:10.1093/gbe/evad053)
Supplement: evad053_Supplementary_Data [file evad053_supplementary_data.zip › SuppTables.xlsx]

## Sheet: SuppTable1
Cluster	Total Cells	Top 5 Marker Genes	Distinguishing Marker Genes	Cell Type
Cluster 1	34	n/a	n/a	n/a
Cluster 2	19	n/a	n/a	n/a
Cluster 3	19902	mmp9; zgc:110626; ENSGACG0000000556; ENSGACG0000000844; hvcn1	npsn, mpx, lta4h, alas1, mmp9, spi1b, cxcr4	Neutrophils
Cluster 4	6992	ENSGACG0000001292; cpa1; alox5ap; lta4h; anxa5b	npsn, mpx, lta4h	Neutrophils
Cluster 5	2549	kpna2; cdk1; ube2c; dut; ENSGACG0000001263	mpx, lta4h	Neutrophils
Cluster 6	134	ENSGACG0000001550; ENSGACG0000000338; zgc:171592; zgc:92745; ENSGACG0000000323	ela2, ela2l, ela3l	Neutrophils
Cluster 7	3630	dkc1; nop56; snu13a; ENSGACG0000000584; ENSGACG0000000146	dkc1	HCs
Cluster 8	1479	gfi1ab; si:ch1073-406l10.2; gadd45ga; ENSGACG0000000529; h2afx	gfi1ab, gadd45ga, dap1b	HCs
Cluster 9	2311	PCLAF; stmn1b; dut; ube2c; hmgb2a	stmn1, hmgb2a, cdk, pcna, dap1b	HCs
Cluster 10	5318	ENSGACG0000001843; ENSGACG0000001266; ENSGACG0000001842; ENSGACG0000001091; ENSGACG0000000355	csf3r, ctsl.1, ctsc, ctss	APCs
Cluster 11	162	n/a	cd74a	B-cells
Cluster 12	12221	swap70a; ENSGACG000000494; cd79a; ENSGACG0000001278; irf8	swap70a, cd79a, irf8	B-cells
Cluster 13	696	ENSGACG0000001276; ENSGACG0000001278; ENSGACG0000000309; ENSGACG0000001279; gadd45bb	cd74a	B-cells
Cluster 14	28	n/a	n/a	n/a
Cluster 15	276	ENSGACG0000002006; ENSGACG0000000163; ENSGACG0000001878; ENSGACG0000001460; sh2d1ab	sh2d1ab, runx3	NKCs
Cluster 16	111	col1a2; dcn; pcolcea; col1a1a; ENSGACG0000000451	col1a2, dcn, col1a1a, col1a1b, fbln1	Fibroblasts
Cluster 17	76	cyp21a2; cyp17a2; cyp11c1; cyp11a2; gpx3	n/a	n/a
Cluster 18	269	ENSGACG0000000544; ENSGACG0000000888; ENSGACG0000001294; ENSGACG0000001293	n/a	n/a
Cluster 19	68	th; rgs5a; scg3; lmo1; ptprna	n/a	n/a
Cluster 20	416	ENSGACG0000002006; ENSGACG0000000163; nkl.4; sh2d1ab; ENSGACG0000001442	nkl.4, sh2d1ab	NKCs
Cluster 21	1723	hbae5; ENSGACG0000001390; HBE1; alas2; zgc:163057	hbae5, hbe1, alas2	RBCs
Cluster 22	3706	ENSGACG0000000921; ENSGACG0000001389; ENSGACG0000002008; ENSGACG0000000731; aqp1a.1	hbae5, hbe1, alas2	RBCs
Cluster 23	337	ENSGACG0000000239; tagln; ENSGACG0000000620; boka; myh11a	tagln, fgl2, tln1	Platelets
Cluster 24	1085	n/a	n/a	n/a

## Sheet: SuppTable2
Cell Type	Population					ROB - GOS				SAY-GOS				SAY-ROB
	Df	Deviance	Resid. Df	Resid. Dev	Pr(>Chi)	Estimate	Std. Err	z-value	padj	Estimate	Std. Err	z-value	padj	Estimate	Std. Err	z-value	padj
Hematopoetic Stem Cells	2	382.8	6	93.49	<.001**	-0.33928	0.02691	-12.606	<.001**	-0.665	0.03723	-17.863	<.001**	-0.32573	0.03811	-8.548	<.001**
Neutrophils	2	2801.5	6	537.3	<.001**	0.55504	0.01794	30.94	<.001**	-0.5947	0.02321	-25.62	<.001**	-1.14975	0.02298	-50.02	<.001**
Anitgen Presenting Cells	2	403.14	6	1066.1	<.001**	0.33609	0.03459	9.717	<.001**	0.76206	0.03774	20.194	<.001**	0.42598	0.03482	12.234	<.001**
Fibroblasts	2	3.3308	6	21.473	0.189	n.s	n.s	n.s	n.s	n.s	n.s	n.s	n.s	n.s	n.s	n.s	n.s
B-cells	2	1015.4	6	651.42	<.001**	-0.36203	0.0231	-15.67	<.001**	0.46094	0.02489	18.52	<.001**	0.82297	0.02573	31.99	<.001**
Erythrocytes	s	1821.7	6	1145.7	<.001**	-1.07061	0.03933	-27.22	<.001**	0.55379	0.03222	17.19	<.001**	1.6244	0.04085	39.77	<.001**
Thrombocytes	2	62.049	6	84.614	<.001**	0.86706	0.129873	6.676	<.001**	n.s	n.s	n.s	n.s	-0.876802	0.167666	-5.229	<.001**
Erythrocytes	2	32.484	6	61.077	<.001**	-0.4716	0.0887	-5.307	<.001**	n.s	n.s	n.s	n.s	0.43215	0.10507	4.113	<.001**

## Sheet: SuppTable3
Dataset	Factor	All Markers					HCs					Neutrophils					APCs					B-cells					RBCs					Fibroblasts					NKCs
		c2		Prop test			c2		Prop test			c2		Prop test			c2		Prop test			c2		Prop test			c2		Prop test			c2		Prop test			c2		Prop test
		c2	p-value	c2	p-value	enriched direction	c2	p-value	c2	p-value	enriched direction	c2	p-value	c2	p-value	enriched direction	c2	p-value	c2	p-value	enriched direction	c2	p-value	c2	p-value	enriched direction	c2	p-value	c2	p-value	enriched direction	c2	p-value	c2	p-value	enriched direction	c2	p-value	c2	p-value	enriched direction
Lohman 2017	Infection	19.31	< .001**	4.9	0.0269*	-	n.a	n.a	n.a	n.a	n.a	n.a	n.a	n.a	n.a	n.a	n.s	n.s	n.a	n.a	n.a	n.a	n.a	n.a	n.a	n.a	99.82	< .001**	4.17	0.0412*	-	n.s	n.s	n.a	n.a	n.a	n.a	n.a	n.a	n.a	n.a
	Population	14.15	< .001**	n.s	n.s	n.s	15.08	< .001**	4.9	0.0269	+	4.93	0.0264*	n.s	n.s	n.s	n.s	n.s	n.a	n.a	n.a	n.s	n.s	n.a	n.a	n.a	n.a	n.a	n.a	n.a	n.a	n.s	n.s	n.a	n.a	n.a	n.s	n.s	n.a	n.a	n.a
Fuess 2021 (mol. ecol.)	Infection	44.014	< .001**	n.s	n.s	n.s	4.976	0.0257*	n.s	n.s	n.s	n.s	n.s	n.a	n.a	n.a	47.57	< .001**	35.027	< .001**	+	n.s	n.s	n.a	n.a	n.a	n.a	n.a	n.a	n.a	n.a	n.s	n.s	n.a	n.a	n.a	n.s	n.s	n.a	n.a	n.a
	Fibrosis	n.s	n.s	n.a	n.a	n.a	4.98	0.0256*	n.s	n.s	n.s	n.s	n.s	n.a	n.a	n.a	n.s	n.s	n.a	n.a	n.a	n.s	n.s	n.a	n.a	n.a	n.s	n.s	n.a	n.a	n.a	n.s	n.s	n.a	n.a	n.a	n.s	n.s	n.a	n.a	n.a
	RBC vs. GBC	11.343	< .001**	24.75	< .001**	+	6.575	0.0103*	6.125	0.0133	+	n.s	n.s	n.a	n.a	n.a	n.s	n.s	n.a	n.a	n.a	18..05	< .001**	13.067	< .001**	+	n.s	n.s	n.a	n.a	n.a	n.s	n.s	n.a	n.a	n.a	n.a	n.a	n.a	n.a	n.a
	F2 vs. GBC	n.s	n.s	n.a	n.a	n.a	n.s	n.s	n.a	n.a	n.a	n.s	n.s	n.a	n.a	n.a	n.s	n.s	n.a	n.a	n.a	4.347	0.0371*	4.267	0.0389*	+	n.s	n.s	n.a	n.a	n.a	n.s	n.s	n.a	n.a	n.a	n.s	n.s	n.a	n.a	n.a
	Pop*Fib	3.946	0.0470*	n.s	n.s	n.s	n.s	n.s	n.a	n.a	n.a	n.s	n.s	n.a	n.a	n.a	n.s	n.s	n.a	n.a	n.a	n.s	n.s	n.a	n.a	n.a	n.s	n.s	n.a	n.a	n.a	n.s	n.s	n.a	n.a	n.a	4.123	0.0423*	n.s	n.s	n.s
Fuess 2021 (mbio)	Diversity	52.679	< .001**	4.5156	0.0336*	+	n.s	n.s	n.a	n.a	n.a	4.2045	0.0403*	n.s	n.s	n.s	6.469	0.011*	5.82	0.0158*	+	23.52	< .001**	n.s	n.s	n.s	n.a	n.a	n.s	n.s	n.s	27.972	< .001**	n.s	n.s	n.s	n.s	n.s	n.a	n.a	n.a
	Betaproteobacteria	15.335	< .001**	11.25	< .001**	+	n.s	n.s	n.a	n.a	n.a	28.806	< .001**	10.08	0.0015	+	n.s	n.s	n.a	n.a	n.a	n.s	n.s	n.a	n.a	n.a	n.s	n.s	n.a	n.a	n.a	n.s	n.s	n.a	n.a	n.a	n.a	n.a	n.a	n.a	n.a
	Caulobacteraceae	58.178	< .001**	14.7	< .001**	+	n.s	n.s	n.a	n.a	n.a	4.182	0.0409*	n.s	n.s	n.s	n.s	n.s	n.a	n.a	n.a	54.33	< .001**	5.818	0.0159*	+	n.a	n.a	n.a	n.a	n.a	20.324	< .001**	n.s	n.s	n.s	n.s	n.s	n.a	n.a	n.a
	Chitinophagaceae	25.593	< .001**	n.s	n.s	n.s	n.s	n.s	n.a	n.a	n.a	n.s	n.s	n.a	n.a	n.a	n.s	n.s	n.a	n.a	n.a	7.689	0.00556*	n.s	n.s	n.s	n.a	n.a	n.a	n.a	n.a	66.052	< .001**	n.s	n.s	n.s	n.a	n.a	n.a	n.a	n.a
	Chlamydiales	42.039	< .001**	4.05	0.0442*	+	n.a	n.a	n.a	n.a	n.a	22.71	< .001**	6.13	0.0133	+	n.s	n.s	n.a	n.a	n.a	8.124	0.00437*	n.s	n.s	n.s	n.s	n.s	n.a	n.a	n.a	23.749	< .001**	n.s	n.s	n.s	n.s	n.s	n.a	n.a	n.a
	Clostridiaceae 1	27.641	< .001**	10.452	0.00123*	-	n.s	n.s	n.a	n.a	n.a	33.49	< .001**	14.06	< .001**	-	n.s	n.s	n.a	n.a	n.a	n.s	n.s	n.a	n.a	n.a	n.a	n.a	n.a	n.a	n.a	10.28	0.00135*	n.s	n.s	n.s	n.s	n.s	n.a	n.a	n.a
	Geodermatophilaceae	9.6541	0.002	13.47	< .001**	-	n.a	n.a	n.a	n.a	n.a	21.78	< .001**	9.09	0.00257	-	n.s	n.s	n.a	n.a	n.a	n.a	n.a	n.a	n.a	n.a	n.s	n.s	n.a	n.a	n.a	5.6	0.018*	n.s	n.s	n.s	n.a	n.a	n.a	n.a	n.a
	Halomonadaceae	25.127	< .001**	12.5	< .001**	-	n.s	n.s	n.a	n.a	n.a	9.632	0.00191*	4.17	0.0412	-	n.s	n.s	n.a	n.a	n.a	n.s	n.s	n.a	n.a	n.a	n.a	n.a	n.a	n.a	n.a	34.55	< .001**	n.s	n.s	n.s	n.a	n.a	n.a	n.a	n.a
	Incertae Sedis XI	40.801	< .001**	n.s	n.s	n.s	n.s	n.s	n.a	n.a	n.a	35.341	< .001**	9.09	0.00257	+	n.s	n.s	n.a	n.a	n.a	10.4	0.00126*	n.s	n.s	n.s	n.s	n.s	n.a	n.a	n.a	3.972	0.0463*	n.s	n.s	n.s	n.s	n.s	n.a	n.a	n.a
	Methylobacteriaceae	31.074	< .001**	7.682	0.00558*	+	n.s	n.s	n.a	n.a	n.a	5.532	0.0187*	n.s	n.s	n.s	n.s	n.s	n.a	n.a	n.a	9.0362	0.00265*	n.s	n.s	n.s	n.a	n.a	n.a	n.a	n.a	46.5	< .001**	n.s	n.s	n.s	n.s	n.s	n.a	n.a	n.a
	Nocardiaceae	36.165	< .001**	4.364	0.0367*	-	n.s	n.s	n.a	n.a	n.a	25.18	< .001**	12.071	< .001**	-	n.s	n.s	n.a	n.a	n.a	9.444	0.00212*	n.s	n.s	n.s	n.s	n.s	n.a	n.a	n.a	16.49	< .001**	n.s	n.s	n.s	n.s	n.s	n.a	n.a	n.a
	Orbaceae	10.984	< .001**	9.09	0.00247	-	n.s	n.s	n.a	n.a	n.a	21.75	< .001**	5.14	0.0233	-	n.s	n.s	n.a	n.a	n.a	n.s	n.s	n.a	n.a	n.a	n.a	n.a	n.a	n.a	n.a	n.a	n.a	n.a	n.a	n.a	n.a	n.a	n.a	n.a	n.a
	Peptostreptococcaceae	34.892	< .001**	4.364	0.0367*	-	n.s	n.s	n.a	n.a	n.a	24.44	< .001**	12.071	< .001**	-	n.s	n.s	n.a	n.a	n.a	9.137	0.00251*	n.s	n.s	n.s	n.a	n.a	n.a	n.a	n.a	10.62	0.00112*	n.s	n.s	n.s	n.s	n.s	n.a	n.a	n.a
	Rubrobacteraceae	10.864	0.004	10.08	0.0015	-	n.a	n.a	n.a	n.a	n.a	11.67	< .001**	4.17	0.0412	-	n.s	n.s	n.a	n.a	n.a	n.s	n.s	n.a	n.a	n.a	n.a	n.a	n.a	n.a	n.a	14.86	< .001**	n.s	n.s	n.s	n.a	n.a	n.a	n.a	n.a
	Spartobacteria	20.794	< .001**	5.786	0.0161*	+	n.s	n.s	n.a	n.a	n.a	n.s	n.s	n.a	n.a	n.a	n.a	n.a	n.a	n.a	n.a	n.s	n.s	n.a	n.a	n.a	n.a	n.a	n.a	n.a	n.a	16.79	< .001**	n.s	n.s	n.s	n.a	n.a	n.a	n.a	n.a
